# Supplementary material for: Knowledge graph prediction of unknown adverse drug reactions and validation in electronic health records
Source: Sci Rep. 2017 Nov 27;7:16416. doi: 10.1038/s41598-017-16674-x (PMC5703951; doi:10.1038/s41598-017-16674-x)
Supplement: Supplementary file 2 — Supplementary Table S1 [file 41598_2017_16674_MOESM2_ESM.csv]

drug	other	type
DB00952	P30939	DRUG_TARGETS
DB00952	P28221	DRUG_TARGETS
DB00952	P28222	DRUG_TARGETS
DB00952	P08908	DRUG_TARGETS
DB01410	P04150	DRUG_TARGETS
DB00950	P35367	DRUG_TARGETS
DB01099	P26358	DRUG_TARGETS
DB01099	P12461	DRUG_TARGETS
DB01097	P35869	DRUG_TARGETS
DB01097	Q14289	DRUG_TARGETS
DB01097	Q02127	DRUG_TARGETS
DB01091	Q14534	DRUG_TARGETS
DB06480	Q13639	DRUG_TARGETS
DB01259	P00533	DRUG_TARGETS
DB01259	P04626	DRUG_TARGETS
DB01256	Q9A1X4	DRUG_TARGETS
DB01254	P29317	DRUG_TARGETS
DB01254	P51692	DRUG_TARGETS
DB01254	P00519	DRUG_TARGETS
DB01254	P42684	DRUG_TARGETS
DB01254	P09619	DRUG_TARGETS
DB01254	P12931	DRUG_TARGETS
DB01254	P07947	DRUG_TARGETS
DB01254	P06239	DRUG_TARGETS
DB01254	P06241	DRUG_TARGETS
DB01254	P10721	DRUG_TARGETS
DB01077	Q13332	DRUG_TARGETS
DB01077	P38606	DRUG_TARGETS
DB01075	P35367	DRUG_TARGETS
DB01074	P23786	DRUG_TARGETS
DB01074	P50416	DRUG_TARGETS
DB01072	Q72874	DRUG_TARGETS
DB01176	P35367	DRUG_TARGETS
DB01176	P49888	DRUG_TARGETS
DB00672	Q09428	DRUG_TARGETS
DB01174	Q05586	DRUG_TARGETS
DB01174	Q13002	DRUG_TARGETS
DB01174	O15399	DRUG_TARGETS
DB01174	O60391	DRUG_TARGETS
DB01174	Q13224	DRUG_TARGETS
DB01174	Q12879	DRUG_TARGETS
DB01174	Q8TCU5	DRUG_TARGETS
DB01174	P14867	DRUG_TARGETS
DB01174	P36544	DRUG_TARGETS
DB01174	Q14957	DRUG_TARGETS
DB01174	P43681	DRUG_TARGETS
DB01174	P42262	DRUG_TARGETS
DB01173	Q05586	DRUG_TARGETS
DB01173	O15399	DRUG_TARGETS
DB01173	O60391	DRUG_TARGETS
DB01173	Q8TCU5	DRUG_TARGETS
DB01173	Q9Y5Y9	DRUG_TARGETS
DB01173	P35367	DRUG_TARGETS
DB01173	P23975	DRUG_TARGETS
DB01079	P28223	DRUG_TARGETS
DB01079	P28335	DRUG_TARGETS
DB01079	P41595	DRUG_TARGETS
DB01079	Q13639	DRUG_TARGETS
DB01171	P21397	DRUG_TARGETS
DB08604	P0AEK4	DRUG_TARGETS
DB08604	P0A5Y6	DRUG_TARGETS
DB08604	O24990	DRUG_TARGETS
DB08604	B0Q840	DRUG_TARGETS
DB08604	Q6GI75	DRUG_TARGETS
DB08167	Q8NMG3	DRUG_TARGETS
DB08167	P22303	DRUG_TARGETS
DB03575	Q8TCU5	DRUG_TARGETS
DB03575	Q99720	DRUG_TARGETS
DB00472	P31645	DRUG_TARGETS
DB00477	P19652	DRUG_TARGETS
DB00477	P18825	DRUG_TARGETS
DB00477	P02763	DRUG_TARGETS
DB00477	P28223	DRUG_TARGETS
DB00477	P35462	DRUG_TARGETS
DB00477	P11229	DRUG_TARGETS
DB00477	Q9H3N8	DRUG_TARGETS
DB00477	P34969	DRUG_TARGETS
DB00477	P35348	DRUG_TARGETS
DB00477	P21728	DRUG_TARGETS
DB00477	P08913	DRUG_TARGETS
DB00477	P14416	DRUG_TARGETS
DB00477	P28335	DRUG_TARGETS
DB00477	P18089	DRUG_TARGETS
DB00477	P21918	DRUG_TARGETS
DB00477	P41595	DRUG_TARGETS
DB00477	P35368	DRUG_TARGETS
DB00477	P35367	DRUG_TARGETS
DB00477	Q12809	DRUG_TARGETS
DB00477	P21917	DRUG_TARGETS
DB00477	P17405	DRUG_TARGETS
DB00477	P62158	DRUG_TARGETS
DB00477	P25100	DRUG_TARGETS
DB00477	P50406	DRUG_TARGETS
DB00477	P20309	DRUG_TARGETS
DB00477	P08908	DRUG_TARGETS
DB00478	P21430	DRUG_TARGETS
DB01001	P07550	DRUG_TARGETS
DB01001	P08588	DRUG_TARGETS
DB01006	P11511	DRUG_TARGETS
DB01004	P04293	DRUG_TARGETS
DB01004	P03176	DRUG_TARGETS
DB01005	P23921	DRUG_TARGETS
DB01558	Q9UN88	DRUG_TARGETS
DB01558	P24046	DRUG_TARGETS
DB01558	P28472	DRUG_TARGETS
DB01558	P18507	DRUG_TARGETS
DB01558	P18505	DRUG_TARGETS
DB01558	A8MPY1	DRUG_TARGETS
DB01558	O00591	DRUG_TARGETS
DB01558	O14764	DRUG_TARGETS
DB01558	P48169	DRUG_TARGETS
DB01558	P14867	DRUG_TARGETS
DB01558	P28476	DRUG_TARGETS
DB01558	Q8N1C3	DRUG_TARGETS
DB01558	P31644	DRUG_TARGETS
DB01558	P47870	DRUG_TARGETS
DB01558	Q16445	DRUG_TARGETS
DB01558	P47869	DRUG_TARGETS
DB01558	P34903	DRUG_TARGETS
DB01558	Q99928	DRUG_TARGETS
DB01558	P78334	DRUG_TARGETS
DB00573	P35354	DRUG_TARGETS
DB00573	P23219	DRUG_TARGETS
DB01009	P25024	DRUG_TARGETS
DB01009	P35354	DRUG_TARGETS
DB01009	P23219	DRUG_TARGETS
DB00575	P18825	DRUG_TARGETS
DB00575	P18089	DRUG_TARGETS
DB00575	P08913	DRUG_TARGETS
DB00575	P25100	DRUG_TARGETS
DB00575	P35368	DRUG_TARGETS
DB00575	P35348	DRUG_TARGETS
DB00751	P28223	DRUG_TARGETS
DB00751	P34969	DRUG_TARGETS
DB00751	P25021	DRUG_TARGETS
DB00751	P08913	DRUG_TARGETS
DB00751	P35367	DRUG_TARGETS
DB00751	P35348	DRUG_TARGETS
DB00619	P00519	DRUG_TARGETS
DB00619	P07333	DRUG_TARGETS
DB00619	A9UF02	DRUG_TARGETS
DB00619	O43519	DRUG_TARGETS
DB00619	P16234	DRUG_TARGETS
DB00619	Q08345	DRUG_TARGETS
DB00619	P09619	DRUG_TARGETS
DB00619	P04629	DRUG_TARGETS
DB00619	P10721	DRUG_TARGETS
DB00753	P48169	DRUG_TARGETS
DB00753	P98194	DRUG_TARGETS
DB00753	Q09470	DRUG_TARGETS
DB00753	P47869	DRUG_TARGETS
DB00753	Q16445	DRUG_TARGETS
DB00753	P78334	DRUG_TARGETS
DB00753	P18507	DRUG_TARGETS
DB00753	P18505	DRUG_TARGETS
DB00753	P30049	DRUG_TARGETS
DB00753	P14867	DRUG_TARGETS
DB00753	P28472	DRUG_TARGETS
DB00753	O00591	DRUG_TARGETS
DB00753	Q8N1C3	DRUG_TARGETS
DB00753	Q9UN88	DRUG_TARGETS
DB00753	P23415	DRUG_TARGETS
DB00753	O14764	DRUG_TARGETS
DB00753	P62158	DRUG_TARGETS
DB00753	P34903	DRUG_TARGETS
DB00753	P47870	DRUG_TARGETS
DB00753	P31644	DRUG_TARGETS
DB00753	Q99928	DRUG_TARGETS
DB00753	P42261	DRUG_TARGETS
DB00979	P11229	DRUG_TARGETS
DB00978	P11388	DRUG_TARGETS
DB00978	P43700	DRUG_TARGETS
DB00978	P43702	DRUG_TARGETS
DB00209	P11229	DRUG_TARGETS
DB00756	P06149	DRUG_TARGETS
DB00756	O14521	DRUG_TARGETS
DB00756	P00367	DRUG_TARGETS
DB00975	Q9Y233	DRUG_TARGETS
DB00975	P27815	DRUG_TARGETS
DB00975	P00813	DRUG_TARGETS
DB00975	O76074	DRUG_TARGETS
DB00205	P00374	DRUG_TARGETS
DB00205	P13922	DRUG_TARGETS
DB00204	O95069	DRUG_TARGETS
DB00204	Q12809	DRUG_TARGETS
DB00204	Q14500	DRUG_TARGETS
DB00203	P18545	DRUG_TARGETS
DB00203	Q13956	DRUG_TARGETS
DB00203	O76074	DRUG_TARGETS
DB00202	Q693P7	DRUG_TARGETS
DB00202	P08172	DRUG_TARGETS
DB00202	Q9GZZ6	DRUG_TARGETS
DB00202	P11229	DRUG_TARGETS
DB00202	P20309	DRUG_TARGETS
DB00201	Q01064	DRUG_TARGETS
DB00201	Q14432	DRUG_TARGETS
DB00201	Q9HCR9	DRUG_TARGETS
DB00201	Q9NP56	DRUG_TARGETS
DB00201	Q08493	DRUG_TARGETS
DB00201	O95263	DRUG_TARGETS
DB00201	P21817	DRUG_TARGETS
DB00201	P16499	DRUG_TARGETS
DB00201	Q08499	DRUG_TARGETS
DB00201	P78527	DRUG_TARGETS
DB00201	Q13946	DRUG_TARGETS
DB00201	O76083	DRUG_TARGETS
DB00201	O00408	DRUG_TARGETS
DB00201	Q13315	DRUG_TARGETS
DB00201	Q13370	DRUG_TARGETS
DB00201	P35913	DRUG_TARGETS
DB00201	P29274	DRUG_TARGETS
DB00201	P30542	DRUG_TARGETS
DB00201	O60658	DRUG_TARGETS
DB00201	P54750	DRUG_TARGETS
DB00201	P42338	DRUG_TARGETS
DB00201	P42336	DRUG_TARGETS
DB00201	Q14643	DRUG_TARGETS
DB00201	O76074	DRUG_TARGETS
DB00201	O00329	DRUG_TARGETS
DB00201	Q14123	DRUG_TARGETS
DB00201	P27815	DRUG_TARGETS
DB00201	Q9Y233	DRUG_TARGETS
DB00201	Q14571	DRUG_TARGETS
DB00201	Q14573	DRUG_TARGETS
DB00201	P51160	DRUG_TARGETS
DB00201	Q07343	DRUG_TARGETS
DB00972	P35367	DRUG_TARGETS
DB00683	Q9UN88	DRUG_TARGETS
DB00683	P24046	DRUG_TARGETS
DB00683	P28472	DRUG_TARGETS
DB00683	P18507	DRUG_TARGETS
DB00683	P18505	DRUG_TARGETS
DB00683	A8MPY1	DRUG_TARGETS
DB00683	O00591	DRUG_TARGETS
DB00683	O14764	DRUG_TARGETS
DB00683	P48169	DRUG_TARGETS
DB00683	P14867	DRUG_TARGETS
DB00683	P28476	DRUG_TARGETS
DB00683	Q8N1C3	DRUG_TARGETS
DB00683	P31644	DRUG_TARGETS
DB00683	P47870	DRUG_TARGETS
DB00683	Q16445	DRUG_TARGETS
DB00683	P47869	DRUG_TARGETS
DB00683	P34903	DRUG_TARGETS
DB00683	Q99928	DRUG_TARGETS
DB00683	P78334	DRUG_TARGETS
DB00687	P04150	DRUG_TARGETS
DB00687	P10275	DRUG_TARGETS
DB00687	P08235	DRUG_TARGETS
DB00686	P09038	DRUG_TARGETS
DB00686	P05230	DRUG_TARGETS
DB00686	P08620	DRUG_TARGETS
DB00685	P11388	DRUG_TARGETS
DB00685	P43700	DRUG_TARGETS
DB00685	P43702	DRUG_TARGETS
DB00373	P07550	DRUG_TARGETS
DB00373	P00720	DRUG_TARGETS
DB00373	P08588	DRUG_TARGETS
DB00962	P14867	DRUG_TARGETS
DB00962	P30536	DRUG_TARGETS
DB00371	Q9UN88	DRUG_TARGETS
DB00371	P28472	DRUG_TARGETS
DB00371	P18507	DRUG_TARGETS
DB00371	P18505	DRUG_TARGETS
DB00371	O00591	DRUG_TARGETS
DB00371	O14764	DRUG_TARGETS
DB00371	P48169	DRUG_TARGETS
DB00371	P14867	DRUG_TARGETS
DB00371	Q8N1C3	DRUG_TARGETS
DB00371	P31644	DRUG_TARGETS
DB00371	P47870	DRUG_TARGETS
DB00371	Q16445	DRUG_TARGETS
DB00371	P47869	DRUG_TARGETS
DB00371	P34903	DRUG_TARGETS
DB00371	Q99928	DRUG_TARGETS
DB00371	P78334	DRUG_TARGETS
DB00370	P18825	DRUG_TARGETS
DB00370	P28223	DRUG_TARGETS
DB00370	P08913	DRUG_TARGETS
DB00370	P35462	DRUG_TARGETS
DB00370	P46098	DRUG_TARGETS
DB00370	P34969	DRUG_TARGETS
DB00370	Q01959	DRUG_TARGETS
DB00370	P21728	DRUG_TARGETS
DB00370	P08588	DRUG_TARGETS
DB00370	P14416	DRUG_TARGETS
DB00370	P23975	DRUG_TARGETS
DB00370	Q9Y5N1	DRUG_TARGETS
DB00370	P41145	DRUG_TARGETS
DB00370	P28335	DRUG_TARGETS
DB00370	P41595	DRUG_TARGETS
DB00370	P21918	DRUG_TARGETS
DB00370	P35368	DRUG_TARGETS
DB00370	P35367	DRUG_TARGETS
DB00370	P31645	DRUG_TARGETS
DB00370	P35348	DRUG_TARGETS
DB00370	P25100	DRUG_TARGETS
DB00370	P07550	DRUG_TARGETS
DB00377	P46098	DRUG_TARGETS
DB00376	P08172	DRUG_TARGETS
DB00376	P08173	DRUG_TARGETS
DB00376	P08912	DRUG_TARGETS
DB00376	P11229	DRUG_TARGETS
DB00376	P20309	DRUG_TARGETS
DB00963	P35354	DRUG_TARGETS
DB00963	P23219	DRUG_TARGETS
DB00379	P35869	DRUG_TARGETS
DB00379	Q14524	DRUG_TARGETS
DB00276	P11388	DRUG_TARGETS
DB00276	Q12809	DRUG_TARGETS
DB00277	P27815	DRUG_TARGETS
DB00277	Q14432	DRUG_TARGETS
DB00277	O76074	DRUG_TARGETS
DB00277	Q92769	DRUG_TARGETS
DB00277	Q07343	DRUG_TARGETS
DB00277	P29274	DRUG_TARGETS
DB00277	P29275	DRUG_TARGETS
DB00277	P30542	DRUG_TARGETS
DB00293	Q05932	DRUG_TARGETS
DB00293	P04818	DRUG_TARGETS
DB00275	P30556	DRUG_TARGETS
DB06237	O76074	DRUG_TARGETS
DB00966	P30556	DRUG_TARGETS
DB00966	P37231	DRUG_TARGETS
DB00211	P35348	DRUG_TARGETS
DB00211	P25100	DRUG_TARGETS
DB00211	P35368	DRUG_TARGETS
DB00297	P34995	DRUG_TARGETS
DB00297	Q9Y5Y9	DRUG_TARGETS
DB00964	P08913	DRUG_TARGETS
DB00964	P35348	DRUG_TARGETS
DB00964	P18089	DRUG_TARGETS
DB04854	P47989	DRUG_TARGETS
DB04855	P54284	DRUG_TARGETS
DB04855	Q13936	DRUG_TARGETS
DB04855	P18825	DRUG_TARGETS
DB04855	Q12809	DRUG_TARGETS
DB04855	O95069	DRUG_TARGETS
DB04855	P25100	DRUG_TARGETS
DB04855	Q08289	DRUG_TARGETS
DB04855	P18089	DRUG_TARGETS
DB04855	P08588	DRUG_TARGETS
DB04855	P08913	DRUG_TARGETS
DB04855	Q02641	DRUG_TARGETS
DB04855	O00305	DRUG_TARGETS
DB04855	P35368	DRUG_TARGETS
DB04855	Q13698	DRUG_TARGETS
DB04855	O60840	DRUG_TARGETS
DB04855	Q01668	DRUG_TARGETS
DB04855	P35348	DRUG_TARGETS
DB04855	P35498	DRUG_TARGETS
DB00213	P20648	DRUG_TARGETS
DB00299	P06478	DRUG_TARGETS
DB00299	P04293	DRUG_TARGETS
DB04918	Q7DHH4	DRUG_TARGETS
DB04918	P14677	DRUG_TARGETS
DB04918	P0AD68	DRUG_TARGETS
DB08893	P13945	DRUG_TARGETS
DB00197	P11474	DRUG_TARGETS
DB00197	O60488	DRUG_TARGETS
DB00197	P62508	DRUG_TARGETS
DB00197	P37231	DRUG_TARGETS
DB00197	Q99808	DRUG_TARGETS
DB00197	P05121	DRUG_TARGETS
DB00196	P10613	DRUG_TARGETS
DB00195	P07550	DRUG_TARGETS
DB00195	P08588	DRUG_TARGETS
DB00191	P21397	DRUG_TARGETS
DB00191	P31645	DRUG_TARGETS
DB00191	P23975	DRUG_TARGETS
DB00191	Q01959	DRUG_TARGETS
DB00191	P27338	DRUG_TARGETS
DB00920	O60658	DRUG_TARGETS
DB00920	P52209	DRUG_TARGETS
DB00920	P27815	DRUG_TARGETS
DB00920	Q13946	DRUG_TARGETS
DB00920	Q9NP56	DRUG_TARGETS
DB00920	Q08493	DRUG_TARGETS
DB00920	O95263	DRUG_TARGETS
DB00920	Q07343	DRUG_TARGETS
DB00920	Q08499	DRUG_TARGETS
DB00920	P35367	DRUG_TARGETS
DB06698	P35367	DRUG_TARGETS
DB06698	Q9Y5N1	DRUG_TARGETS
DB09119	Q99571	DRUG_TARGETS
DB00328	Q8N8N7	DRUG_TARGETS
DB00328	Q07869	DRUG_TARGETS
DB00328	P35354	DRUG_TARGETS
DB00328	Q04760	DRUG_TARGETS
DB00328	P37231	DRUG_TARGETS
DB00328	Q9Y5Y4	DRUG_TARGETS
DB00328	P14555	DRUG_TARGETS
DB00328	P23219	DRUG_TARGETS
DB06691	P35367	DRUG_TARGETS
DB00996	Q05586	DRUG_TARGETS
DB00996	O15399	DRUG_TARGETS
DB00996	P54289	DRUG_TARGETS
DB00996	Q00975	DRUG_TARGETS
DB00996	O60391	DRUG_TARGETS
DB00996	Q13224	DRUG_TARGETS
DB00996	Q12879	DRUG_TARGETS
DB00996	Q8TCU5	DRUG_TARGETS
DB00996	Q14957	DRUG_TARGETS
DB00996	Q9NY47	DRUG_TARGETS
DB00996	P30542	DRUG_TARGETS
DB01217	P11511	DRUG_TARGETS
DB01628	P35354	DRUG_TARGETS
DB01215	Q9UN88	DRUG_TARGETS
DB01215	P24046	DRUG_TARGETS
DB01215	P28472	DRUG_TARGETS
DB01215	P18507	DRUG_TARGETS
DB01215	P18505	DRUG_TARGETS
DB01215	A8MPY1	DRUG_TARGETS
DB01215	O00591	DRUG_TARGETS
DB01215	O14764	DRUG_TARGETS
DB01215	P48169	DRUG_TARGETS
DB01215	P14867	DRUG_TARGETS
DB01215	P28476	DRUG_TARGETS
DB01215	Q8N1C3	DRUG_TARGETS
DB01215	P31644	DRUG_TARGETS
DB01215	P47870	DRUG_TARGETS
DB01215	Q16445	DRUG_TARGETS
DB01215	P47869	DRUG_TARGETS
DB01215	P34903	DRUG_TARGETS
DB01215	Q99928	DRUG_TARGETS
DB01215	P78334	DRUG_TARGETS
DB00990	P11511	DRUG_TARGETS
DB00855	P13716	DRUG_TARGETS
DB01356	P29218	DRUG_TARGETS
DB01356	P49841	DRUG_TARGETS
DB01356	O14732	DRUG_TARGETS
DB01356	P42263	DRUG_TARGETS
DB00999	P00918	DRUG_TARGETS
DB00999	P22748	DRUG_TARGETS
DB00999	P00915	DRUG_TARGETS
DB00999	P55017	DRUG_TARGETS
DB00999	Q16790	DRUG_TARGETS
DB00999	O43570	DRUG_TARGETS
DB00999	Q12791	DRUG_TARGETS
DB00998	P28221	DRUG_TARGETS
DB00998	P28222	DRUG_TARGETS
DB01039	O43923	DRUG_TARGETS
DB01039	Q07869	DRUG_TARGETS
DB00244	O15111	DRUG_TARGETS
DB00244	P09917	DRUG_TARGETS
DB00244	P05164	DRUG_TARGETS
DB00244	O14920	DRUG_TARGETS
DB00244	P35354	DRUG_TARGETS
DB00244	P0A5L8	DRUG_TARGETS
DB00244	P37231	DRUG_TARGETS
DB00244	P23219	DRUG_TARGETS
DB01033	P20839	DRUG_TARGETS
DB01033	P12268	DRUG_TARGETS
DB01033	Q06203	DRUG_TARGETS
DB01033	P00492	DRUG_TARGETS
DB01032	Q4U2R8	DRUG_TARGETS
DB01032	Q8TCC7	DRUG_TARGETS
DB01032	Q9NSA0	DRUG_TARGETS
DB01032	Q96RD7	DRUG_TARGETS
DB00257	P10613	DRUG_TARGETS
DB00257	O15554	DRUG_TARGETS
DB01037	P21397	DRUG_TARGETS
DB01037	P27338	DRUG_TARGETS
DB01264	Q72874	DRUG_TARGETS
DB01035	P26358	DRUG_TARGETS
DB01035	Q14524	DRUG_TARGETS
DB01611	Q9NR96	DRUG_TARGETS
DB01611	Q9NYK1	DRUG_TARGETS
DB00490	P14416	DRUG_TARGETS
DB00490	P08908	DRUG_TARGETS
DB00323	P21964	DRUG_TARGETS
DB01263	P10613	DRUG_TARGETS
DB00537	P20831	DRUG_TARGETS
DB00537	C3T8E2	DRUG_TARGETS
DB00537	B4YQT9	DRUG_TARGETS
DB00537	P0C1U9	DRUG_TARGETS
DB00537	Q12809	DRUG_TARGETS
DB00537	Q59192	DRUG_TARGETS
DB00537	P0AES4	DRUG_TARGETS
DB00537	P11388	DRUG_TARGETS
DB00537	P43700	DRUG_TARGETS
DB00537	P43702	DRUG_TARGETS
DB00537	P05653	DRUG_TARGETS
DB00536	P00720	DRUG_TARGETS
DB00536	P0A6E4	DRUG_TARGETS
DB00536	P05091	DRUG_TARGETS
DB00536	P78352	DRUG_TARGETS
DB00536	P07998	DRUG_TARGETS
DB00536	Q14353	DRUG_TARGETS
DB00536	P53608	DRUG_TARGETS
DB00530	P00533	DRUG_TARGETS
DB00530	O75469	DRUG_TARGETS
DB00533	P35354	DRUG_TARGETS
DB00533	P15502	DRUG_TARGETS
DB00532	Q14524	DRUG_TARGETS
DB01324	P55017	DRUG_TARGETS
DB00755	P00352	DRUG_TARGETS
DB00755	O94788	DRUG_TARGETS
DB00755	P51843	DRUG_TARGETS
DB00755	P28702	DRUG_TARGETS
DB00755	P48443	DRUG_TARGETS
DB00755	Q8NFJ5	DRUG_TARGETS
DB00755	P13631	DRUG_TARGETS
DB00755	P49788	DRUG_TARGETS
DB01143	P10696	DRUG_TARGETS
DB01143	P22413	DRUG_TARGETS
DB01141	A2QLK4	DRUG_TARGETS
DB00499	P10275	DRUG_TARGETS
DB00499	P35869	DRUG_TARGETS
DB08910	P35354	DRUG_TARGETS
DB08910	P01375	DRUG_TARGETS
DB08910	Q96SW2	DRUG_TARGETS
DB00321	P08173	DRUG_TARGETS
DB00321	P28221	DRUG_TARGETS
DB00321	P28222	DRUG_TARGETS
DB00321	P28223	DRUG_TARGETS
DB00321	P35372	DRUG_TARGETS
DB00321	P04629	DRUG_TARGETS
DB00321	O43525	DRUG_TARGETS
DB00321	O43526	DRUG_TARGETS
DB00321	P11229	DRUG_TARGETS
DB00321	Q09470	DRUG_TARGETS
DB00321	Q9H3N8	DRUG_TARGETS
DB00321	Q99720	DRUG_TARGETS
DB00321	P34969	DRUG_TARGETS
DB00321	P08912	DRUG_TARGETS
DB00321	P08913	DRUG_TARGETS
DB00321	P23975	DRUG_TARGETS
DB00321	P08172	DRUG_TARGETS
DB00321	P41145	DRUG_TARGETS
DB00321	P20309	DRUG_TARGETS
DB00321	Q9NZV8	DRUG_TARGETS
DB00321	P41143	DRUG_TARGETS
DB00321	P28335	DRUG_TARGETS
DB00321	P08588	DRUG_TARGETS
DB00321	P35368	DRUG_TARGETS
DB00321	P35367	DRUG_TARGETS
DB00321	P31645	DRUG_TARGETS
DB00321	Q9UK17	DRUG_TARGETS
DB00321	P35348	DRUG_TARGETS
DB00321	P13945	DRUG_TARGETS
DB00321	P25021	DRUG_TARGETS
DB00321	P25100	DRUG_TARGETS
DB00321	P50406	DRUG_TARGETS
DB00321	Q16620	DRUG_TARGETS
DB00321	P08908	DRUG_TARGETS
DB00321	P07550	DRUG_TARGETS
DB01149	P28223	DRUG_TARGETS
DB01149	P28335	DRUG_TARGETS
DB01149	Q01959	DRUG_TARGETS
DB01149	P08913	DRUG_TARGETS
DB01149	P35368	DRUG_TARGETS
DB01149	P31645	DRUG_TARGETS
DB01149	P23975	DRUG_TARGETS
DB01149	P35348	DRUG_TARGETS
DB01149	P08908	DRUG_TARGETS
DB01148	P08172	DRUG_TARGETS
DB01148	P11229	DRUG_TARGETS
DB01132	P37231	DRUG_TARGETS
DB00408	P18825	DRUG_TARGETS
DB00408	P28221	DRUG_TARGETS
DB00408	P28222	DRUG_TARGETS
DB00408	P28223	DRUG_TARGETS
DB00408	P35462	DRUG_TARGETS
DB00408	P46098	DRUG_TARGETS
DB00408	P47898	DRUG_TARGETS
DB00408	P28566	DRUG_TARGETS
DB00408	P11229	DRUG_TARGETS
DB00408	Q9H3N8	DRUG_TARGETS
DB00408	P34969	DRUG_TARGETS
DB00408	Q01959	DRUG_TARGETS
DB00408	P08912	DRUG_TARGETS
DB00408	P08913	DRUG_TARGETS
DB00408	P14416	DRUG_TARGETS
DB00408	P23975	DRUG_TARGETS
DB00408	P08172	DRUG_TARGETS
DB00408	P08173	DRUG_TARGETS
DB00408	P28335	DRUG_TARGETS
DB00408	P18089	DRUG_TARGETS
DB00408	P21918	DRUG_TARGETS
DB00408	P35368	DRUG_TARGETS
DB00408	P35367	DRUG_TARGETS
DB00408	P35348	DRUG_TARGETS
DB00408	P21917	DRUG_TARGETS
DB00408	P25021	DRUG_TARGETS
DB00408	P50406	DRUG_TARGETS
DB00408	P20309	DRUG_TARGETS
DB00408	P08908	DRUG_TARGETS
DB00408	P31645	DRUG_TARGETS
DB00408	P21728	DRUG_TARGETS
DB00408	P08588	DRUG_TARGETS
DB01130	P04150	DRUG_TARGETS
DB01131	P00374	DRUG_TARGETS
DB01131	P13922	DRUG_TARGETS
DB01136	P19320	DRUG_TARGETS
DB01136	P17302	DRUG_TARGETS
DB01136	P16581	DRUG_TARGETS
DB01136	Q16665	DRUG_TARGETS
DB01136	P18825	DRUG_TARGETS
DB01136	Q12809	DRUG_TARGETS
DB01136	P25100	DRUG_TARGETS
DB01136	P08588	DRUG_TARGETS
DB01136	P08913	DRUG_TARGETS
DB01136	P18089	DRUG_TARGETS
DB01136	P35368	DRUG_TARGETS
DB01136	O95298	DRUG_TARGETS
DB01136	P07550	DRUG_TARGETS
DB01136	P15692	DRUG_TARGETS
DB01136	P35348	DRUG_TARGETS
DB01136	P16860	DRUG_TARGETS
DB00612	P07550	DRUG_TARGETS
DB00612	P08588	DRUG_TARGETS
DB00401	Q13698	DRUG_TARGETS
DB00401	Q01668	DRUG_TARGETS
DB00401	Q13936	DRUG_TARGETS
DB00401	P54289	DRUG_TARGETS
DB00401	Q08289	DRUG_TARGETS
DB00404	Q9UN88	DRUG_TARGETS
DB00404	P28472	DRUG_TARGETS
DB00404	P18507	DRUG_TARGETS
DB00404	P18505	DRUG_TARGETS
DB00404	O00591	DRUG_TARGETS
DB00404	O14764	DRUG_TARGETS
DB00404	P48169	DRUG_TARGETS
DB00404	P14867	DRUG_TARGETS
DB00404	Q8N1C3	DRUG_TARGETS
DB00404	P31644	DRUG_TARGETS
DB00404	P47870	DRUG_TARGETS
DB00404	Q16445	DRUG_TARGETS
DB00404	P47869	DRUG_TARGETS
DB00404	P34903	DRUG_TARGETS
DB00404	Q99928	DRUG_TARGETS
DB00404	P78334	DRUG_TARGETS
DB00661	Q9P0X4	DRUG_TARGETS
DB00661	Q14524	DRUG_TARGETS
DB00661	P54284	DRUG_TARGETS
DB00661	Q12809	DRUG_TARGETS
DB00661	O00555	DRUG_TARGETS
DB00661	Q14654	DRUG_TARGETS
DB00661	Q08289	DRUG_TARGETS
DB00661	Q00975	DRUG_TARGETS
DB00661	Q13936	DRUG_TARGETS
DB00661	Q02641	DRUG_TARGETS
DB00661	O00305	DRUG_TARGETS
DB00661	O43497	DRUG_TARGETS
DB00661	P31645	DRUG_TARGETS
DB00661	Q13698	DRUG_TARGETS
DB00661	O60840	DRUG_TARGETS
DB00661	Q01668	DRUG_TARGETS
DB00927	P25021	DRUG_TARGETS
DB00924	P28223	DRUG_TARGETS
DB00889	P46098	DRUG_TARGETS
DB04890	P35367	DRUG_TARGETS
DB00669	P30939	DRUG_TARGETS
DB00669	P28221	DRUG_TARGETS
DB00669	P28222	DRUG_TARGETS
DB00669	P08908	DRUG_TARGETS
DB00884	P14324	DRUG_TARGETS
DB00887	P13569	DRUG_TARGETS
DB00887	Q13621	DRUG_TARGETS
DB00887	Q9UP95	DRUG_TARGETS
DB00887	P55011	DRUG_TARGETS
DB00887	Q9H2X9	DRUG_TARGETS
DB00880	P55017	DRUG_TARGETS
DB00880	P00918	DRUG_TARGETS
DB00880	P00915	DRUG_TARGETS
DB00880	P22748	DRUG_TARGETS
DB00393	P54284	DRUG_TARGETS
DB00393	P08235	DRUG_TARGETS
DB00393	P35869	DRUG_TARGETS
DB00393	Q08289	DRUG_TARGETS
DB00393	Q13936	DRUG_TARGETS
DB00393	Q02641	DRUG_TARGETS
DB00393	O00305	DRUG_TARGETS
DB00393	Q13698	DRUG_TARGETS
DB00393	O60840	DRUG_TARGETS
DB00393	Q01668	DRUG_TARGETS
DB00399	P14324	DRUG_TARGETS
DB00399	O95749	DRUG_TARGETS
DB00398	P35916	DRUG_TARGETS
DB00398	P35968	DRUG_TARGETS
DB00398	P04049	DRUG_TARGETS
DB00398	P10721	DRUG_TARGETS
DB00398	P11362	DRUG_TARGETS
DB00398	P15056	DRUG_TARGETS
DB00398	P09619	DRUG_TARGETS
DB00398	P36888	DRUG_TARGETS
DB00398	P17948	DRUG_TARGETS
DB00398	P07949	DRUG_TARGETS
DB00243	Q14524	DRUG_TARGETS
DB00243	Q15858	DRUG_TARGETS
DB00716	Q13258	DRUG_TARGETS
DB00716	Q9NS75	DRUG_TARGETS
DB00716	P07900	DRUG_TARGETS
DB00716	P21462	DRUG_TARGETS
DB00716	Q9Y271	DRUG_TARGETS
DB00710	P14324	DRUG_TARGETS
DB00712	P35354	DRUG_TARGETS
DB00712	P23219	DRUG_TARGETS
DB00718	P24024	DRUG_TARGETS
DB01011	P00183	DRUG_TARGETS
DB01011	P15538	DRUG_TARGETS
DB00813	P41145	DRUG_TARGETS
DB00813	P35372	DRUG_TARGETS
DB00813	P41143	DRUG_TARGETS
DB00816	P07550	DRUG_TARGETS
DB06243	P11926	DRUG_TARGETS
DB00819	P00918	DRUG_TARGETS
DB00819	P22748	DRUG_TARGETS
DB00819	P07451	DRUG_TARGETS
DB00819	P43166	DRUG_TARGETS
DB00819	Q9ULX7	DRUG_TARGETS
DB00819	P00915	DRUG_TARGETS
DB00819	P29972	DRUG_TARGETS
DB06795	P23280	DRUG_TARGETS
DB04946	P34969	DRUG_TARGETS
DB04946	P35462	DRUG_TARGETS
DB04946	P18825	DRUG_TARGETS
DB04946	P28223	DRUG_TARGETS
DB04946	P50406	DRUG_TARGETS
DB04946	P21728	DRUG_TARGETS
DB04946	P14416	DRUG_TARGETS
DB04946	P08908	DRUG_TARGETS
DB04946	P35367	DRUG_TARGETS
DB04946	P35348	DRUG_TARGETS
DB04946	P21917	DRUG_TARGETS
DB04868	P00519	DRUG_TARGETS
DB04868	P10721	DRUG_TARGETS
DB04861	P07550	DRUG_TARGETS
DB04861	P08588	DRUG_TARGETS
DB02000	P95468	DRUG_TARGETS
DB02000	P00800	DRUG_TARGETS
DB00862	P18545	DRUG_TARGETS
DB00862	Q13956	DRUG_TARGETS
DB00862	O76074	DRUG_TARGETS
DB00861	P35354	DRUG_TARGETS
DB00861	P23219	DRUG_TARGETS
DB01080	Q9UBS5	DRUG_TARGETS
DB01080	P80404	DRUG_TARGETS
DB01086	Q9Y5Y9	DRUG_TARGETS
DB08439	P35354	DRUG_TARGETS
DB08439	P02788	DRUG_TARGETS
DB01084	P35367	DRUG_TARGETS
DB00868	Q14524	DRUG_TARGETS
DB01244	P54750	DRUG_TARGETS
DB01244	O95180	DRUG_TARGETS
DB01244	P05023	DRUG_TARGETS
DB01244	O00555	DRUG_TARGETS
DB01244	P51787	DRUG_TARGETS
DB01244	P62158	DRUG_TARGETS
DB01244	Q01064	DRUG_TARGETS
DB01244	P63316	DRUG_TARGETS
DB01244	Q9NY47	DRUG_TARGETS
DB01247	P21397	DRUG_TARGETS
DB01247	P27338	DRUG_TARGETS
DB01241	Q07869	DRUG_TARGETS
DB01242	P28335	DRUG_TARGETS
DB01242	P28223	DRUG_TARGETS
DB01242	P41595	DRUG_TARGETS
DB01242	P31645	DRUG_TARGETS
DB01242	P09211	DRUG_TARGETS
DB01242	P23975	DRUG_TARGETS
DB01064	P28482	DRUG_TARGETS
DB01064	P27986	DRUG_TARGETS
DB01064	Q92569	DRUG_TARGETS
DB01064	P08588	DRUG_TARGETS
DB01064	Q4ZHU6	DRUG_TARGETS
DB01064	P07550	DRUG_TARGETS
DB01064	O00459	DRUG_TARGETS
DB01064	P13945	DRUG_TARGETS
DB01065	P05164	DRUG_TARGETS
DB01065	P46597	DRUG_TARGETS
DB01065	P16083	DRUG_TARGETS
DB01065	P62158	DRUG_TARGETS
DB01065	P49286	DRUG_TARGETS
DB01065	P27797	DRUG_TARGETS
DB01065	P03372	DRUG_TARGETS
DB01065	Q92753	DRUG_TARGETS
DB01065	P48039	DRUG_TARGETS
DB01065	P11678	DRUG_TARGETS
DB01067	Q09428	DRUG_TARGETS
DB01067	P37231	DRUG_TARGETS
DB01062	P08172	DRUG_TARGETS
DB01062	P11229	DRUG_TARGETS
DB01062	P20309	DRUG_TARGETS
DB00593	O43497	DRUG_TARGETS
DB01101	P04818	DRUG_TARGETS
DB01100	Q12809	DRUG_TARGETS
DB01100	P62158	DRUG_TARGETS
DB01100	P35462	DRUG_TARGETS
DB01100	P14416	DRUG_TARGETS
DB01068	Q9UN88	DRUG_TARGETS
DB01068	P30536	DRUG_TARGETS
DB01068	P18507	DRUG_TARGETS
DB01068	P18505	DRUG_TARGETS
DB01068	O00591	DRUG_TARGETS
DB01068	O14764	DRUG_TARGETS
DB01068	P48169	DRUG_TARGETS
DB01068	P14867	DRUG_TARGETS
DB01068	Q8N1C3	DRUG_TARGETS
DB01068	P31644	DRUG_TARGETS
DB01068	P47870	DRUG_TARGETS
DB01068	P28472	DRUG_TARGETS
DB01068	Q16445	DRUG_TARGETS
DB01068	P47869	DRUG_TARGETS
DB01068	P34903	DRUG_TARGETS
DB01068	Q99928	DRUG_TARGETS
DB01068	P78334	DRUG_TARGETS
DB01069	P08172	DRUG_TARGETS
DB01069	P08173	DRUG_TARGETS
DB01069	P11229	DRUG_TARGETS
DB01069	P20309	DRUG_TARGETS
DB01069	P28223	DRUG_TARGETS
DB01069	P62158	DRUG_TARGETS
DB01069	P08912	DRUG_TARGETS
DB01069	P14416	DRUG_TARGETS
DB01069	P35367	DRUG_TARGETS
DB01069	P35348	DRUG_TARGETS
DB01105	P31645	DRUG_TARGETS
DB01105	P23975	DRUG_TARGETS
DB01105	Q01959	DRUG_TARGETS
DB00665	P10275	DRUG_TARGETS
DB00348	P32754	DRUG_TARGETS
DB00564	Q14524	DRUG_TARGETS
DB00449	P07550	DRUG_TARGETS
DB00449	P22303	DRUG_TARGETS
DB00449	P08913	DRUG_TARGETS
DB00449	P35348	DRUG_TARGETS
DB00449	P06276	DRUG_TARGETS
DB00448	P20648	DRUG_TARGETS
DB00561	O14649	DRUG_TARGETS
DB00561	Q9NPC2	DRUG_TARGETS
DB00440	P00374	DRUG_TARGETS
DB00440	P04818	DRUG_TARGETS
DB01400	P22303	DRUG_TARGETS
DB00969	P46098	DRUG_TARGETS
DB00748	P35367	DRUG_TARGETS
DB00749	P35354	DRUG_TARGETS
DB00749	P19793	DRUG_TARGETS
DB00749	P23219	DRUG_TARGETS
DB00214	Q13621	DRUG_TARGETS
DB00215	P35367	DRUG_TARGETS
DB00215	P31645	DRUG_TARGETS
DB00215	P11229	DRUG_TARGETS
DB00215	P35348	DRUG_TARGETS
DB00960	P07550	DRUG_TARGETS
DB00960	P28222	DRUG_TARGETS
DB00960	P08588	DRUG_TARGETS
DB00960	P08908	DRUG_TARGETS
DB00745	Q01959	DRUG_TARGETS
DB00745	P35368	DRUG_TARGETS
DB00210	P10826	DRUG_TARGETS
DB00210	P28702	DRUG_TARGETS
DB00210	P48443	DRUG_TARGETS
DB00210	P10276	DRUG_TARGETS
DB00210	P19793	DRUG_TARGETS
DB00210	P13631	DRUG_TARGETS
DB00967	P35367	DRUG_TARGETS
DB00740	Q14524	DRUG_TARGETS
DB00740	Q9UPY5	DRUG_TARGETS
DB01618	P28223	DRUG_TARGETS
DB01618	P11229	DRUG_TARGETS
DB01618	P14416	DRUG_TARGETS
DB01618	P08908	DRUG_TARGETS
DB00571	P07550	DRUG_TARGETS
DB00571	P28222	DRUG_TARGETS
DB00571	P08588	DRUG_TARGETS
DB00571	P13945	DRUG_TARGETS
DB00571	P08908	DRUG_TARGETS
DB02546	Q9UBN7	DRUG_TARGETS
DB02546	O15379	DRUG_TARGETS
DB02546	Q9BY41	DRUG_TARGETS
DB02546	Q13547	DRUG_TARGETS
DB02546	Q92769	DRUG_TARGETS
DB02546	O67135	DRUG_TARGETS
DB01580	P07550	DRUG_TARGETS
DB01580	P08588	DRUG_TARGETS
DB01589	Q9UN88	DRUG_TARGETS
DB01589	P24046	DRUG_TARGETS
DB01589	P28472	DRUG_TARGETS
DB01589	P18507	DRUG_TARGETS
DB01589	P18505	DRUG_TARGETS
DB01589	A8MPY1	DRUG_TARGETS
DB01589	O00591	DRUG_TARGETS
DB01589	O14764	DRUG_TARGETS
DB01589	P48169	DRUG_TARGETS
DB01589	P14867	DRUG_TARGETS
DB01589	P28476	DRUG_TARGETS
DB01589	Q8N1C3	DRUG_TARGETS
DB01589	P31644	DRUG_TARGETS
DB01589	P47870	DRUG_TARGETS
DB01589	Q16445	DRUG_TARGETS
DB01589	P47869	DRUG_TARGETS
DB01589	P34903	DRUG_TARGETS
DB01589	Q99928	DRUG_TARGETS
DB01589	P78334	DRUG_TARGETS
DB00690	Q9UN88	DRUG_TARGETS
DB00690	P24046	DRUG_TARGETS
DB00690	P28472	DRUG_TARGETS
DB00690	P18507	DRUG_TARGETS
DB00690	P18505	DRUG_TARGETS
DB00690	A8MPY1	DRUG_TARGETS
DB00690	O00591	DRUG_TARGETS
DB00690	O14764	DRUG_TARGETS
DB00690	P48169	DRUG_TARGETS
DB00690	P14867	DRUG_TARGETS
DB00690	P28476	DRUG_TARGETS
DB00690	Q8N1C3	DRUG_TARGETS
DB00690	P31644	DRUG_TARGETS
DB00690	P47870	DRUG_TARGETS
DB00690	Q16445	DRUG_TARGETS
DB00690	P47869	DRUG_TARGETS
DB00690	P34903	DRUG_TARGETS
DB00690	Q99928	DRUG_TARGETS
DB00690	P78334	DRUG_TARGETS
DB00692	P08913	DRUG_TARGETS
DB00692	P35348	DRUG_TARGETS
DB00693	P06310	DRUG_TARGETS
DB00695	P00918	DRUG_TARGETS
DB00695	Q13621	DRUG_TARGETS
DB00697	P18825	DRUG_TARGETS
DB00697	P08913	DRUG_TARGETS
DB00697	P18089	DRUG_TARGETS
DB00697	Q9Y2I1	DRUG_TARGETS
DB00360	P17752	DRUG_TARGETS
DB00360	P00439	DRUG_TARGETS
DB00360	P07101	DRUG_TARGETS
DB00360	P29474	DRUG_TARGETS
DB00362	A2QLK4	DRUG_TARGETS
DB00363	P18825	DRUG_TARGETS
DB00363	P28221	DRUG_TARGETS
DB00363	P28222	DRUG_TARGETS
DB00363	P28223	DRUG_TARGETS
DB00363	P35462	DRUG_TARGETS
DB00363	P46098	DRUG_TARGETS
DB00363	P28566	DRUG_TARGETS
DB00363	P11229	DRUG_TARGETS
DB00363	Q9H3N8	DRUG_TARGETS
DB00363	P34969	DRUG_TARGETS
DB00363	P08912	DRUG_TARGETS
DB00363	P21728	DRUG_TARGETS
DB00363	P08913	DRUG_TARGETS
DB00363	P14416	DRUG_TARGETS
DB00363	P08172	DRUG_TARGETS
DB00363	P08173	DRUG_TARGETS
DB00363	P28335	DRUG_TARGETS
DB00363	P18089	DRUG_TARGETS
DB00363	P35368	DRUG_TARGETS
DB00363	P35367	DRUG_TARGETS
DB00363	Q9NYX4	DRUG_TARGETS
DB00363	P35348	DRUG_TARGETS
DB00363	P21917	DRUG_TARGETS
DB00363	P50406	DRUG_TARGETS
DB00363	P20309	DRUG_TARGETS
DB00363	P08908	DRUG_TARGETS
DB06802	P35354	DRUG_TARGETS
DB06802	P23219	DRUG_TARGETS
DB00369	P08546	DRUG_TARGETS
DB06209	Q9H244	DRUG_TARGETS
DB00750	Q14524	DRUG_TARGETS
DB06201	Q15858	DRUG_TARGETS
DB06201	P41594	DRUG_TARGETS
DB00918	P28221	DRUG_TARGETS
DB00918	P28222	DRUG_TARGETS
DB00916	O25608	DRUG_TARGETS
DB00916	Q16850	DRUG_TARGETS
DB00916	P29166	DRUG_TARGETS
DB00915	Q8TCU5	DRUG_TARGETS
DB00915	P21430	DRUG_TARGETS
DB00915	P14416	DRUG_TARGETS
DB00754	Q14524	DRUG_TARGETS
DB02530	P50440	DRUG_TARGETS
DB00724	Q9NR97	DRUG_TARGETS
DB00724	Q9NYK1	DRUG_TARGETS
DB00208	Q9H244	DRUG_TARGETS
DB00621	P10275	DRUG_TARGETS
DB00623	P21728	DRUG_TARGETS
DB00623	P62158	DRUG_TARGETS
DB00623	P14416	DRUG_TARGETS
DB00184	Q15825	DRUG_TARGETS
DB00184	P32297	DRUG_TARGETS
DB00184	P28329	DRUG_TARGETS
DB00184	Q15822	DRUG_TARGETS
DB00184	P43681	DRUG_TARGETS
DB00184	Q9UGM1	DRUG_TARGETS
DB00184	Q9GZZ6	DRUG_TARGETS
DB00184	P30532	DRUG_TARGETS
DB00184	Q05901	DRUG_TARGETS
DB00184	P36544	DRUG_TARGETS
DB00184	P17787	DRUG_TARGETS
DB00184	P30926	DRUG_TARGETS
DB00184	P11511	DRUG_TARGETS
DB00186	Q9UN88	DRUG_TARGETS
DB00186	P30536	DRUG_TARGETS
DB00186	P18507	DRUG_TARGETS
DB00186	P18505	DRUG_TARGETS
DB00186	O00591	DRUG_TARGETS
DB00186	O14764	DRUG_TARGETS
DB00186	P48169	DRUG_TARGETS
DB00186	P14867	DRUG_TARGETS
DB00186	Q8N1C3	DRUG_TARGETS
DB00186	P31644	DRUG_TARGETS
DB00186	P47870	DRUG_TARGETS
DB00186	P28472	DRUG_TARGETS
DB00186	Q16445	DRUG_TARGETS
DB00186	P47869	DRUG_TARGETS
DB00186	P34903	DRUG_TARGETS
DB00186	Q99928	DRUG_TARGETS
DB00186	P78334	DRUG_TARGETS
DB00187	P08588	DRUG_TARGETS
DB00629	P08913	DRUG_TARGETS
DB00629	P18089	DRUG_TARGETS
DB00628	Q9UN88	DRUG_TARGETS
DB00628	P30536	DRUG_TARGETS
DB00628	P18507	DRUG_TARGETS
DB00628	P18505	DRUG_TARGETS
DB00628	O00591	DRUG_TARGETS
DB00628	O14764	DRUG_TARGETS
DB00628	P48169	DRUG_TARGETS
DB00628	P14867	DRUG_TARGETS
DB00628	Q8N1C3	DRUG_TARGETS
DB00628	P31644	DRUG_TARGETS
DB00628	P47870	DRUG_TARGETS
DB00628	P28472	DRUG_TARGETS
DB00628	Q16445	DRUG_TARGETS
DB00628	P47869	DRUG_TARGETS
DB00628	P34903	DRUG_TARGETS
DB00628	Q99928	DRUG_TARGETS
DB00628	P78334	DRUG_TARGETS
DB00182	P27338	DRUG_TARGETS
DB00182	P18825	DRUG_TARGETS
DB00182	Q96RJ0	DRUG_TARGETS
DB00182	Q01959	DRUG_TARGETS
DB00182	P25100	DRUG_TARGETS
DB00182	Q05940	DRUG_TARGETS
DB00182	P08588	DRUG_TARGETS
DB00182	P08913	DRUG_TARGETS
DB00182	P18089	DRUG_TARGETS
DB00182	P14416	DRUG_TARGETS
DB00182	P35368	DRUG_TARGETS
DB00182	P07550	DRUG_TARGETS
DB00182	P31645	DRUG_TARGETS
DB00182	P23975	DRUG_TARGETS
DB00182	P35348	DRUG_TARGETS
DB00182	P13945	DRUG_TARGETS
DB00182	Q16568	DRUG_TARGETS
DB05812	P05093	DRUG_TARGETS
DB00973	P35610	DRUG_TARGETS
DB00973	P15144	DRUG_TARGETS
DB00973	Q9UHC9	DRUG_TARGETS
DB01201	P0A674	DRUG_TARGETS
DB00829	Q9UN88	DRUG_TARGETS
DB00829	P24046	DRUG_TARGETS
DB00829	P30536	DRUG_TARGETS
DB00829	P18507	DRUG_TARGETS
DB00829	P18505	DRUG_TARGETS
DB00829	A8MPY1	DRUG_TARGETS
DB00829	O00591	DRUG_TARGETS
DB00829	O14764	DRUG_TARGETS
DB00829	P48169	DRUG_TARGETS
DB00829	P14867	DRUG_TARGETS
DB00829	P28476	DRUG_TARGETS
DB00829	Q8N1C3	DRUG_TARGETS
DB00829	P31644	DRUG_TARGETS
DB00829	P47870	DRUG_TARGETS
DB00829	P28472	DRUG_TARGETS
DB00829	Q16445	DRUG_TARGETS
DB00829	P47869	DRUG_TARGETS
DB00829	P34903	DRUG_TARGETS
DB00829	Q99928	DRUG_TARGETS
DB00829	P78334	DRUG_TARGETS
DB00980	P48039	DRUG_TARGETS
DB00980	P49286	DRUG_TARGETS
DB01205	Q9UN88	DRUG_TARGETS
DB01205	P28472	DRUG_TARGETS
DB01205	P18507	DRUG_TARGETS
DB01205	P18505	DRUG_TARGETS
DB01205	O00591	DRUG_TARGETS
DB01205	O14764	DRUG_TARGETS
DB01205	P48169	DRUG_TARGETS
DB01205	P14867	DRUG_TARGETS
DB01205	Q8N1C3	DRUG_TARGETS
DB01205	P31644	DRUG_TARGETS
DB01205	P47870	DRUG_TARGETS
DB01205	Q16445	DRUG_TARGETS
DB01205	P47869	DRUG_TARGETS
DB01205	P34903	DRUG_TARGETS
DB01205	Q99928	DRUG_TARGETS
DB01205	P78334	DRUG_TARGETS
DB01206	Q9H169	DRUG_TARGETS
DB00983	P07550	DRUG_TARGETS
DB00822	P05091	DRUG_TARGETS
DB00822	P09172	DRUG_TARGETS
DB00820	Q9HCR9	DRUG_TARGETS
DB00820	O76074	DRUG_TARGETS
DB00827	P43700	DRUG_TARGETS
DB00181	O75899	DRUG_TARGETS
DB00181	Q9UBS5	DRUG_TARGETS
DB06616	Q02750	DRUG_TARGETS
DB06616	P00519	DRUG_TARGETS
DB06616	P36507	DRUG_TARGETS
DB06616	P08631	DRUG_TARGETS
DB06616	P12931	DRUG_TARGETS
DB06616	Q13555	DRUG_TARGETS
DB06616	Q9Y2U5	DRUG_TARGETS
DB06616	P11274	DRUG_TARGETS
DB06616	P24941	DRUG_TARGETS
DB06616	P07948	DRUG_TARGETS
DB06594	P48039	DRUG_TARGETS
DB06594	P28335	DRUG_TARGETS
DB06594	P49286	DRUG_TARGETS
DB01029	P05412	DRUG_TARGETS
DB01029	P30556	DRUG_TARGETS
DB01438	P35498	DRUG_TARGETS
DB01020	P33402	DRUG_TARGETS
DB01023	P02585	DRUG_TARGETS
DB01023	P54750	DRUG_TARGETS
DB01023	O95180	DRUG_TARGETS
DB01023	Q01064	DRUG_TARGETS
DB01023	P62158	DRUG_TARGETS
DB01023	P54289	DRUG_TARGETS
DB01023	Q08289	DRUG_TARGETS
DB01023	P63316	DRUG_TARGETS
DB01023	Q13936	DRUG_TARGETS
DB01023	Q13698	DRUG_TARGETS
DB01023	P08235	DRUG_TARGETS
DB01023	Q01668	DRUG_TARGETS
DB01023	Q9NY47	DRUG_TARGETS
DB01025	P08700	DRUG_TARGETS
DB01025	P05230	DRUG_TARGETS
DB01025	P80511	DRUG_TARGETS
DB01025	Q99584	DRUG_TARGETS
DB01026	P10275	DRUG_TARGETS
DB01026	P10613	DRUG_TARGETS
DB01026	P08686	DRUG_TARGETS
DB01026	P11511	DRUG_TARGETS
DB00482	P35354	DRUG_TARGETS
DB00482	O15530	DRUG_TARGETS
DB00528	Q06432	DRUG_TARGETS
DB00521	P07550	DRUG_TARGETS
DB00521	P08588	DRUG_TARGETS
DB00524	P55017	DRUG_TARGETS
DB00489	P07550	DRUG_TARGETS
DB00489	Q12809	DRUG_TARGETS
DB00489	P08588	DRUG_TARGETS
DB01156	P32297	DRUG_TARGETS
DB01156	P23975	DRUG_TARGETS
DB01156	Q01959	DRUG_TARGETS
DB01151	P08172	DRUG_TARGETS
DB01151	P08173	DRUG_TARGETS
DB01151	P28223	DRUG_TARGETS
DB01151	P11229	DRUG_TARGETS
DB01151	P18825	DRUG_TARGETS
DB01151	P20309	DRUG_TARGETS
DB01151	P28335	DRUG_TARGETS
DB01151	P25100	DRUG_TARGETS
DB01151	P17405	DRUG_TARGETS
DB01151	P08588	DRUG_TARGETS
DB01151	P08912	DRUG_TARGETS
DB01151	P08913	DRUG_TARGETS
DB01151	P18089	DRUG_TARGETS
DB01151	P14416	DRUG_TARGETS
DB01151	P35368	DRUG_TARGETS
DB01151	P35367	DRUG_TARGETS
DB01151	P07550	DRUG_TARGETS
DB01151	P31645	DRUG_TARGETS
DB01151	P23975	DRUG_TARGETS
DB01151	P35348	DRUG_TARGETS
DB01151	P08908	DRUG_TARGETS
DB01153	P10613	DRUG_TARGETS
DB00216	P28566	DRUG_TARGETS
DB00216	P28221	DRUG_TARGETS
DB00216	P28222	DRUG_TARGETS
DB00216	P34969	DRUG_TARGETS
DB00216	P41595	DRUG_TARGETS
DB00216	P30939	DRUG_TARGETS
DB00216	P08908	DRUG_TARGETS
DB00310	Q13621	DRUG_TARGETS
DB00313	Q9Y5Y9	DRUG_TARGETS
DB00313	Q9NY72	DRUG_TARGETS
DB00313	Q14524	DRUG_TARGETS
DB00313	Q99250	DRUG_TARGETS
DB00313	Q07699	DRUG_TARGETS
DB00313	Q15858	DRUG_TARGETS
DB00313	Q9UQD0	DRUG_TARGETS
DB00313	P80404	DRUG_TARGETS
DB00313	P51649	DRUG_TARGETS
DB00313	Q01118	DRUG_TARGETS
DB00313	O60939	DRUG_TARGETS
DB00313	Q92769	DRUG_TARGETS
DB00313	Q9UI33	DRUG_TARGETS
DB00313	P35498	DRUG_TARGETS
DB00313	Q02218	DRUG_TARGETS
DB00313	P35499	DRUG_TARGETS
DB00313	Q9UKV0	DRUG_TARGETS
DB00313	P45954	DRUG_TARGETS
DB00313	Q8IWT1	DRUG_TARGETS
DB00313	Q9NY46	DRUG_TARGETS
DB00312	P48169	DRUG_TARGETS
DB00312	O15399	DRUG_TARGETS
DB00312	P47869	DRUG_TARGETS
DB00312	P34903	DRUG_TARGETS
DB00312	P78334	DRUG_TARGETS
DB00312	Q05586	DRUG_TARGETS
DB00312	Q13002	DRUG_TARGETS
DB00312	P18507	DRUG_TARGETS
DB00312	P18505	DRUG_TARGETS
DB00312	Q16445	DRUG_TARGETS
DB00312	Q8N1C3	DRUG_TARGETS
DB00312	P14867	DRUG_TARGETS
DB00312	Q14957	DRUG_TARGETS
DB00312	O00591	DRUG_TARGETS
DB00312	Q9UN88	DRUG_TARGETS
DB00312	P28472	DRUG_TARGETS
DB00312	P43681	DRUG_TARGETS
DB00312	O14764	DRUG_TARGETS
DB00312	O60391	DRUG_TARGETS
DB00312	Q13224	DRUG_TARGETS
DB00312	Q12879	DRUG_TARGETS
DB00312	Q8TCU5	DRUG_TARGETS
DB00312	P47870	DRUG_TARGETS
DB00312	P36544	DRUG_TARGETS
DB00312	P31644	DRUG_TARGETS
DB00312	Q99928	DRUG_TARGETS
DB00312	P42262	DRUG_TARGETS
DB05271	P35462	DRUG_TARGETS
DB05271	P18089	DRUG_TARGETS
DB05271	P21918	DRUG_TARGETS
DB05271	P21728	DRUG_TARGETS
DB05271	P14416	DRUG_TARGETS
DB05271	P08908	DRUG_TARGETS
DB05271	P21917	DRUG_TARGETS
DB01656	Q07343	DRUG_TARGETS
DB01656	Q08493	DRUG_TARGETS
DB01656	Q08499	DRUG_TARGETS
DB01656	P27815	DRUG_TARGETS
DB00317	P00533	DRUG_TARGETS
DB00316	P35354	DRUG_TARGETS
DB00316	P23219	DRUG_TARGETS
DB00331	Q9Y478	DRUG_TARGETS
DB00799	P28702	DRUG_TARGETS
DB00799	P10276	DRUG_TARGETS
DB00799	P10826	DRUG_TARGETS
DB00799	P13631	DRUG_TARGETS
DB00798	P0A7S3	DRUG_TARGETS
DB00798	P98164	DRUG_TARGETS
DB00798	P08164	DRUG_TARGETS
DB00798	P00374	DRUG_TARGETS
DB00794	Q9UN88	DRUG_TARGETS
DB00794	Q13002	DRUG_TARGETS
DB00794	P18507	DRUG_TARGETS
DB00794	P18505	DRUG_TARGETS
DB00794	O00591	DRUG_TARGETS
DB00794	O14764	DRUG_TARGETS
DB00794	P48169	DRUG_TARGETS
DB00794	P14867	DRUG_TARGETS
DB00794	P43681	DRUG_TARGETS
DB00794	Q8N1C3	DRUG_TARGETS
DB00794	P31644	DRUG_TARGETS
DB00794	P47870	DRUG_TARGETS
DB00794	P28472	DRUG_TARGETS
DB00794	P36544	DRUG_TARGETS
DB00794	Q16445	DRUG_TARGETS
DB00794	P47869	DRUG_TARGETS
DB00794	P34903	DRUG_TARGETS
DB00794	Q99928	DRUG_TARGETS
DB00794	P42262	DRUG_TARGETS
DB00794	P78334	DRUG_TARGETS
DB00796	P30556	DRUG_TARGETS
DB03754	P44160	DRUG_TARGETS
DB03754	P17707	DRUG_TARGETS
DB03754	Q96FI4	DRUG_TARGETS
DB03754	P12996	DRUG_TARGETS
DB03754	Q9X0N8	DRUG_TARGETS
DB03754	P07585	DRUG_TARGETS
DB03754	Q8UCK6	DRUG_TARGETS
DB03754	P06653	DRUG_TARGETS
DB03754	P0AFB1	DRUG_TARGETS
DB03754	Q52369	DRUG_TARGETS
DB03754	Q8WVQ1	DRUG_TARGETS
DB03754	P15692	DRUG_TARGETS
DB03754	P01556	DRUG_TARGETS
DB00418	Q05586	DRUG_TARGETS
DB00418	Q13002	DRUG_TARGETS
DB00418	O15399	DRUG_TARGETS
DB00418	P48169	DRUG_TARGETS
DB00418	O60391	DRUG_TARGETS
DB00418	Q13224	DRUG_TARGETS
DB00418	Q12879	DRUG_TARGETS
DB00418	Q8TCU5	DRUG_TARGETS
DB00418	P31644	DRUG_TARGETS
DB00418	P14867	DRUG_TARGETS
DB00418	P36544	DRUG_TARGETS
DB00418	Q16445	DRUG_TARGETS
DB00418	P47869	DRUG_TARGETS
DB00418	Q14957	DRUG_TARGETS
DB00418	P34903	DRUG_TARGETS
DB00418	P43681	DRUG_TARGETS
DB00418	P42262	DRUG_TARGETS
DB00419	Q16739	DRUG_TARGETS
DB04398	Q9RW27	DRUG_TARGETS
DB04398	P09546	DRUG_TARGETS
DB00559	P24530	DRUG_TARGETS
DB00559	P25101	DRUG_TARGETS
DB00557	P35367	DRUG_TARGETS
DB00555	Q99250	DRUG_TARGETS
DB00551	P18314	DRUG_TARGETS
DB00551	P39900	DRUG_TARGETS
DB00550	P07202	DRUG_TARGETS
DB00953	P30939	DRUG_TARGETS
DB00953	P28221	DRUG_TARGETS
DB00953	P28222	DRUG_TARGETS
DB00776	Q14524	DRUG_TARGETS
DB00951	P0A5Y6	DRUG_TARGETS
DB00951	Q08129	DRUG_TARGETS
DB00951	P05177	DRUG_TARGETS
DB00951	P10632	DRUG_TARGETS
DB00951	P33261	DRUG_TARGETS
DB00951	P0A546	DRUG_TARGETS
DB00951	P08684	DRUG_TARGETS
DB00774	P00918	DRUG_TARGETS
DB00774	P22748	DRUG_TARGETS
DB00774	P05023	DRUG_TARGETS
DB00774	Q13621	DRUG_TARGETS
DB00774	P00915	DRUG_TARGETS
DB00774	Q16790	DRUG_TARGETS
DB00774	O43570	DRUG_TARGETS
DB00774	Q12791	DRUG_TARGETS
DB00678	P30556	DRUG_TARGETS
DB00896	P04150	DRUG_TARGETS
DB00897	Q9UN88	DRUG_TARGETS
DB00897	P24046	DRUG_TARGETS
DB00897	P30536	DRUG_TARGETS
DB00897	P18507	DRUG_TARGETS
DB00897	P18505	DRUG_TARGETS
DB00897	A8MPY1	DRUG_TARGETS
DB00897	O00591	DRUG_TARGETS
DB00897	O14764	DRUG_TARGETS
DB00897	P48169	DRUG_TARGETS
DB00897	P14867	DRUG_TARGETS
DB00897	P28476	DRUG_TARGETS
DB00897	Q8N1C3	DRUG_TARGETS
DB00897	P31644	DRUG_TARGETS
DB00897	P47870	DRUG_TARGETS
DB00897	P28472	DRUG_TARGETS
DB00897	Q16445	DRUG_TARGETS
DB00897	P47869	DRUG_TARGETS
DB00897	P34903	DRUG_TARGETS
DB00897	Q99928	DRUG_TARGETS
DB00897	P78334	DRUG_TARGETS
DB00389	P07202	DRUG_TARGETS
DB08827	P55157	DRUG_TARGETS
DB00384	P37088	DRUG_TARGETS
DB00384	P51168	DRUG_TARGETS
DB00384	P51170	DRUG_TARGETS
DB00384	P51172	DRUG_TARGETS
DB00385	P11388	DRUG_TARGETS
DB04272	P03950	DRUG_TARGETS
DB04272	Q9X0N8	DRUG_TARGETS
DB04272	Q9BY32	DRUG_TARGETS
DB04272	P11922	DRUG_TARGETS
DB04272	P39126	DRUG_TARGETS
DB04272	P04190	DRUG_TARGETS
DB04272	P32173	DRUG_TARGETS
DB04272	Q9HU22	DRUG_TARGETS
DB04272	P14174	DRUG_TARGETS
DB04272	P06672	DRUG_TARGETS
DB04272	P15121	DRUG_TARGETS
DB04272	P38489	DRUG_TARGETS
DB04272	P15086	DRUG_TARGETS
DB04272	O33833	DRUG_TARGETS
DB04272	P46849	DRUG_TARGETS
DB04272	Q9WZW1	DRUG_TARGETS
DB04272	P16608	DRUG_TARGETS
DB04272	Q9BZX2	DRUG_TARGETS
DB04272	P33644	DRUG_TARGETS
DB04272	P00808	DRUG_TARGETS
DB04272	P44725	DRUG_TARGETS
DB04272	Q9Y663	DRUG_TARGETS
DB04272	Q93088	DRUG_TARGETS
DB04272	Q9WZ40	DRUG_TARGETS
DB04272	O34002	DRUG_TARGETS
DB04272	Q2QJL3	DRUG_TARGETS
DB04272	P07741	DRUG_TARGETS
DB04272	Q9Y275	DRUG_TARGETS
DB04272	Q81F54	DRUG_TARGETS
DB04272	P07998	DRUG_TARGETS
DB04272	Q14749	DRUG_TARGETS
DB04272	P05042	DRUG_TARGETS
DB04272	Q02834	DRUG_TARGETS
DB04272	Q9CBQ2	DRUG_TARGETS
DB04272	Q9GZU7	DRUG_TARGETS
DB04272	O14964	DRUG_TARGETS
DB04272	P32427	DRUG_TARGETS
DB04272	P21408	DRUG_TARGETS
DB04272	O75390	DRUG_TARGETS
DB04272	P64170	DRUG_TARGETS
DB04272	P0A955	DRUG_TARGETS
DB04272	P0A753	DRUG_TARGETS
DB04272	P10930	DRUG_TARGETS
DB04272	P12931	DRUG_TARGETS
DB04272	P03277	DRUG_TARGETS
DB04272	O76074	DRUG_TARGETS
DB04272	P45568	DRUG_TARGETS
DB04272	P00953	DRUG_TARGETS
DB04272	Q9HB21	DRUG_TARGETS
DB04272	P13299	DRUG_TARGETS
DB04272	P04079	DRUG_TARGETS
DB04272	P0A590	DRUG_TARGETS
DB04272	P12724	DRUG_TARGETS
DB04272	P07360	DRUG_TARGETS
DB04272	P62312	DRUG_TARGETS
DB04272	Q9GV41	DRUG_TARGETS
DB04272	Q96RQ9	DRUG_TARGETS
DB04272	Q37875	DRUG_TARGETS
DB04272	Q7CL96	DRUG_TARGETS
DB04272	Q04095	DRUG_TARGETS
DB04272	Q9X286	DRUG_TARGETS
DB04272	P38516	DRUG_TARGETS
DB04272	P40926	DRUG_TARGETS
DB04272	Q9X1F0	DRUG_TARGETS
DB04272	Q9LCX9	DRUG_TARGETS
DB04272	P83787	DRUG_TARGETS
DB00250	P0C0X2	DRUG_TARGETS
DB00250	P0C0X1	DRUG_TARGETS
DB00252	Q14524	DRUG_TARGETS
DB00252	P35498	DRUG_TARGETS
DB00705	Q72547	DRUG_TARGETS
DB00259	P0AC13	DRUG_TARGETS
DB00708	P41145	DRUG_TARGETS
DB00708	P35372	DRUG_TARGETS
DB00708	P41143	DRUG_TARGETS
DB05013	P17252	DRUG_TARGETS
DB05013	Q05655	DRUG_TARGETS
DB01204	P11388	DRUG_TARGETS
DB00270	O95180	DRUG_TARGETS
DB00270	P54289	DRUG_TARGETS
DB00270	Q08289	DRUG_TARGETS
DB00270	Q13936	DRUG_TARGETS
DB00270	Q13698	DRUG_TARGETS
DB00270	Q01668	DRUG_TARGETS
DB00270	Q9NY47	DRUG_TARGETS
DB05294	Q13882	DRUG_TARGETS
DB05294	P00533	DRUG_TARGETS
DB05294	P15692	DRUG_TARGETS
DB05294	Q02763	DRUG_TARGETS
DB06711	P08913	DRUG_TARGETS
DB06711	P35348	DRUG_TARGETS
DB00176	P31645	DRUG_TARGETS
DB01050	P00750	DRUG_TARGETS
DB01050	P07204	DRUG_TARGETS
DB01050	P12104	DRUG_TARGETS
DB01050	P10415	DRUG_TARGETS
DB01050	P35354	DRUG_TARGETS
DB01050	P13569	DRUG_TARGETS
DB01050	P37231	DRUG_TARGETS
DB01050	P23219	DRUG_TARGETS
DB00988	P35462	DRUG_TARGETS
DB00988	P34969	DRUG_TARGETS
DB00988	Q01959	DRUG_TARGETS
DB00988	P21918	DRUG_TARGETS
DB00988	P21728	DRUG_TARGETS
DB00988	P14416	DRUG_TARGETS
DB00988	P08908	DRUG_TARGETS
DB00988	P31645	DRUG_TARGETS
DB00988	P23975	DRUG_TARGETS
DB00988	P21917	DRUG_TARGETS
DB00988	P09172	DRUG_TARGETS
DB04843	P11229	DRUG_TARGETS
DB04843	P20309	DRUG_TARGETS
DB09101	Q7ZJM1	DRUG_TARGETS
DB00986	P08172	DRUG_TARGETS
DB00986	P11229	DRUG_TARGETS
DB00986	P20309	DRUG_TARGETS
DB00870	P35354	DRUG_TARGETS
DB00870	P23219	DRUG_TARGETS
DB00871	P07550	DRUG_TARGETS
DB00872	P37288	DRUG_TARGETS
DB00872	P30518	DRUG_TARGETS
DB01378	P05023	DRUG_TARGETS
DB00879	Q72547	DRUG_TARGETS
DB01059	P11388	DRUG_TARGETS
DB01059	P43700	DRUG_TARGETS
DB01059	P43702	DRUG_TARGETS
DB01275	Q16853	DRUG_TARGETS
DB01275	P13674	DRUG_TARGETS
DB01119	P00918	DRUG_TARGETS
DB01119	P05023	DRUG_TARGETS
DB01119	P00915	DRUG_TARGETS
DB01119	Q14654	DRUG_TARGETS
DB01119	P55017	DRUG_TARGETS
DB01119	Q12791	DRUG_TARGETS
DB05246	O43497	DRUG_TARGETS
DB00580	P35354	DRUG_TARGETS
DB01114	P35367	DRUG_TARGETS
DB01114	P31645	DRUG_TARGETS
DB01114	P23975	DRUG_TARGETS
DB01114	Q01959	DRUG_TARGETS
DB00582	P10613	DRUG_TARGETS
DB01113	Q07343	DRUG_TARGETS
DB01113	Q9Y233	DRUG_TARGETS
DB08816	Q9H244	DRUG_TARGETS
DB01115	O95180	DRUG_TARGETS
DB01115	Q09470	DRUG_TARGETS
DB01115	P62158	DRUG_TARGETS
DB01115	P54289	DRUG_TARGETS
DB01115	Q08289	DRUG_TARGETS
DB01115	Q13936	DRUG_TARGETS
DB01115	Q13698	DRUG_TARGETS
DB01115	Q01668	DRUG_TARGETS
DB08815	P34969	DRUG_TARGETS
DB08815	P18825	DRUG_TARGETS
DB08815	P28223	DRUG_TARGETS
DB08815	P08913	DRUG_TARGETS
DB08815	P14416	DRUG_TARGETS
DB08815	P08908	DRUG_TARGETS
DB01117	Q08210	DRUG_TARGETS
DB01117	Q02768	DRUG_TARGETS
DB01117	Q02127	DRUG_TARGETS
DB03128	P22303	DRUG_TARGETS
DB00513	P00747	DRUG_TARGETS
DB00513	P08519	DRUG_TARGETS
DB00513	P00750	DRUG_TARGETS
DB01182	Q14524	DRUG_TARGETS
DB01182	Q12809	DRUG_TARGETS
DB00458	P34969	DRUG_TARGETS
DB00458	P28223	DRUG_TARGETS
DB00458	P11229	DRUG_TARGETS
DB00458	Q12809	DRUG_TARGETS
DB00458	Q01959	DRUG_TARGETS
DB00458	P08912	DRUG_TARGETS
DB00458	P14416	DRUG_TARGETS
DB00458	P23975	DRUG_TARGETS
DB00458	P08172	DRUG_TARGETS
DB00458	P08173	DRUG_TARGETS
DB00458	Q9NZV8	DRUG_TARGETS
DB00458	P28335	DRUG_TARGETS
DB00458	P21918	DRUG_TARGETS
DB00458	P35368	DRUG_TARGETS
DB00458	P35367	DRUG_TARGETS
DB00458	Q9UK17	DRUG_TARGETS
DB00458	P35348	DRUG_TARGETS
DB00458	P25100	DRUG_TARGETS
DB00458	P50406	DRUG_TARGETS
DB00458	P20309	DRUG_TARGETS
DB00458	P08908	DRUG_TARGETS
DB00458	P31645	DRUG_TARGETS
DB00458	P21728	DRUG_TARGETS
DB00437	P47989	DRUG_TARGETS
DB01184	P35462	DRUG_TARGETS
DB01184	P14416	DRUG_TARGETS
DB00346	Q12809	DRUG_TARGETS
DB00346	P35348	DRUG_TARGETS
DB00346	P25100	DRUG_TARGETS
DB00346	P35368	DRUG_TARGETS
DB01189	P03886	DRUG_TARGETS
DB01189	Q09470	DRUG_TARGETS
DB01189	P18505	DRUG_TARGETS
DB01189	P47869	DRUG_TARGETS
DB01189	Q16445	DRUG_TARGETS
DB01189	P78334	DRUG_TARGETS
DB01189	P18507	DRUG_TARGETS
DB01189	P98194	DRUG_TARGETS
DB01189	P30049	DRUG_TARGETS
DB01189	P14867	DRUG_TARGETS
DB01189	P28472	DRUG_TARGETS
DB01189	O00591	DRUG_TARGETS
DB01189	Q8N1C3	DRUG_TARGETS
DB01189	Q9UN88	DRUG_TARGETS
DB01189	P23415	DRUG_TARGETS
DB01189	O14764	DRUG_TARGETS
DB01189	P48169	DRUG_TARGETS
DB01189	P34903	DRUG_TARGETS
DB01189	P47870	DRUG_TARGETS
DB01189	P31644	DRUG_TARGETS
DB01189	Q99928	DRUG_TARGETS
DB01189	P42261	DRUG_TARGETS
DB00518	F1L7U3	DRUG_TARGETS
DB00518	Q71U36	DRUG_TARGETS
DB00518	P83223	DRUG_TARGETS
DB00518	P68371	DRUG_TARGETS
DB00457	Q9NS40	DRUG_TARGETS
DB00457	Q12809	DRUG_TARGETS
DB00457	P18089	DRUG_TARGETS
DB00457	P08913	DRUG_TARGETS
DB00457	P25100	DRUG_TARGETS
DB00457	P35368	DRUG_TARGETS
DB00457	Q9H252	DRUG_TARGETS
DB00457	P35348	DRUG_TARGETS
DB00454	P08172	DRUG_TARGETS
DB00454	P41145	DRUG_TARGETS
DB00454	O15399	DRUG_TARGETS
DB00454	P11229	DRUG_TARGETS
DB00454	P08173	DRUG_TARGETS
DB00454	Q05586	DRUG_TARGETS
DB00454	Q14957	DRUG_TARGETS
DB00454	Q13224	DRUG_TARGETS
DB00454	Q12879	DRUG_TARGETS
DB00454	Q01959	DRUG_TARGETS
DB00454	P35372	DRUG_TARGETS
DB00454	P20309	DRUG_TARGETS
DB00454	P08912	DRUG_TARGETS
DB00454	P31645	DRUG_TARGETS
DB00454	P23975	DRUG_TARGETS
DB00347	O43497	DRUG_TARGETS
DB01579	P23975	DRUG_TARGETS
DB01579	P35348	DRUG_TARGETS
DB01579	P35368	DRUG_TARGETS
DB00432	P04818	DRUG_TARGETS
DB00228	P98194	DRUG_TARGETS
DB00228	Q09470	DRUG_TARGETS
DB00228	P47869	DRUG_TARGETS
DB00228	P34903	DRUG_TARGETS
DB00228	P78334	DRUG_TARGETS
DB00228	P18507	DRUG_TARGETS
DB00228	P18505	DRUG_TARGETS
DB00228	P30049	DRUG_TARGETS
DB00228	P14867	DRUG_TARGETS
DB00228	P28472	DRUG_TARGETS
DB00228	O15554	DRUG_TARGETS
DB00228	O00591	DRUG_TARGETS
DB00228	Q8N1C3	DRUG_TARGETS
DB00228	Q9UN88	DRUG_TARGETS
DB00228	P48167	DRUG_TARGETS
DB00228	P23415	DRUG_TARGETS
DB00228	O14764	DRUG_TARGETS
DB00228	P48169	DRUG_TARGETS
DB00228	Q16445	DRUG_TARGETS
DB00228	P47870	DRUG_TARGETS
DB00228	P31644	DRUG_TARGETS
DB00228	Q99928	DRUG_TARGETS
DB00228	P42261	DRUG_TARGETS
DB00738	O14717	DRUG_TARGETS
DB01600	P35354	DRUG_TARGETS
DB01600	P23219	DRUG_TARGETS
DB00733	P22303	DRUG_TARGETS
DB00733	P06276	DRUG_TARGETS
DB00732	Q15822	DRUG_TARGETS
DB00222	Q09428	DRUG_TARGETS
DB00222	Q14654	DRUG_TARGETS
DB00222	P48048	DRUG_TARGETS
DB00737	P35367	DRUG_TARGETS
DB00734	P28223	DRUG_TARGETS
DB00734	P35462	DRUG_TARGETS
DB00734	P18825	DRUG_TARGETS
DB00734	P28221	DRUG_TARGETS
DB00734	P28335	DRUG_TARGETS
DB00734	P18089	DRUG_TARGETS
DB00734	P21728	DRUG_TARGETS
DB00734	P08913	DRUG_TARGETS
DB00734	P14416	DRUG_TARGETS
DB00734	P35368	DRUG_TARGETS
DB00734	P35367	DRUG_TARGETS
DB00734	P35348	DRUG_TARGETS
DB00734	P21917	DRUG_TARGETS
DB00734	P08908	DRUG_TARGETS
DB01595	Q9UN88	DRUG_TARGETS
DB01595	P24046	DRUG_TARGETS
DB01595	P28472	DRUG_TARGETS
DB01595	P18507	DRUG_TARGETS
DB01595	P18505	DRUG_TARGETS
DB01595	A8MPY1	DRUG_TARGETS
DB01595	O00591	DRUG_TARGETS
DB01595	O14764	DRUG_TARGETS
DB01595	P48169	DRUG_TARGETS
DB01595	P14867	DRUG_TARGETS
DB01595	P28476	DRUG_TARGETS
DB01595	Q8N1C3	DRUG_TARGETS
DB01595	P31644	DRUG_TARGETS
DB01595	P47870	DRUG_TARGETS
DB01595	P35498	DRUG_TARGETS
DB01595	Q16445	DRUG_TARGETS
DB01595	P47869	DRUG_TARGETS
DB01595	P34903	DRUG_TARGETS
DB01595	Q99928	DRUG_TARGETS
DB01595	P78334	DRUG_TARGETS
DB02638	P47901	DRUG_TARGETS
DB02638	P37288	DRUG_TARGETS
DB02638	P30518	DRUG_TARGETS
DB00359	Q27738	DRUG_TARGETS
DB00358	P69905	DRUG_TARGETS
DB00358	P29274	DRUG_TARGETS
DB06813	P00374	DRUG_TARGETS
DB06813	P04818	DRUG_TARGETS
DB00426	P04293	DRUG_TARGETS
DB00426	P09252	DRUG_TARGETS
DB00425	P47869	DRUG_TARGETS
DB00425	P14867	DRUG_TARGETS
DB00425	P34903	DRUG_TARGETS
DB00356	Q12791	DRUG_TARGETS
DB00423	P00915	DRUG_TARGETS
DB00350	P23219	DRUG_TARGETS
DB00350	P48048	DRUG_TARGETS
DB01010	P22303	DRUG_TARGETS
DB01010	P06276	DRUG_TARGETS
DB00647	P41145	DRUG_TARGETS
DB00647	P35372	DRUG_TARGETS
DB00647	P41143	DRUG_TARGETS
DB06218	Q9Y5Y9	DRUG_TARGETS
DB06218	Q15858	DRUG_TARGETS
DB06218	Q9NY46	DRUG_TARGETS
DB00644	P30968	DRUG_TARGETS
DB00644	Q96P88	DRUG_TARGETS
DB00643	Q71U36	DRUG_TARGETS
DB00643	P68371	DRUG_TARGETS
DB00642	P00374	DRUG_TARGETS
DB00642	P22102	DRUG_TARGETS
DB00642	P04818	DRUG_TARGETS
DB00642	P31939	DRUG_TARGETS
DB00641	P04035	DRUG_TARGETS
DB00641	P05107	DRUG_TARGETS
DB06213	P29274	DRUG_TARGETS
DB03994	P12429	DRUG_TARGETS
DB03994	Q9RP17	DRUG_TARGETS
DB06211	P0AD65	DRUG_TARGETS
DB06211	P02919	DRUG_TARGETS
DB06211	P02918	DRUG_TARGETS
DB06211	P72355	DRUG_TARGETS
DB06211	Q51504	DRUG_TARGETS
DB00648	P15538	DRUG_TARGETS
DB00648	P10109	DRUG_TARGETS
DB00909	P21397	DRUG_TARGETS
DB00909	Q99250	DRUG_TARGETS
DB00909	P43166	DRUG_TARGETS
DB00909	P27338	DRUG_TARGETS
DB00909	O60939	DRUG_TARGETS
DB00909	P23280	DRUG_TARGETS
DB00909	Q9NY72	DRUG_TARGETS
DB00909	Q16790	DRUG_TARGETS
DB00909	P35219	DRUG_TARGETS
DB00909	P35218	DRUG_TARGETS
DB00909	Q8N1Q1	DRUG_TARGETS
DB00909	Q14524	DRUG_TARGETS
DB00909	O95180	DRUG_TARGETS
DB00909	Q9Y2D0	DRUG_TARGETS
DB00909	Q9P0X4	DRUG_TARGETS
DB00909	O43497	DRUG_TARGETS
DB00909	Q15858	DRUG_TARGETS
DB00909	Q9NS85	DRUG_TARGETS
DB00909	P35499	DRUG_TARGETS
DB00909	P35498	DRUG_TARGETS
DB00909	O43570	DRUG_TARGETS
DB00909	O75493	DRUG_TARGETS
DB00909	Q9NY46	DRUG_TARGETS
DB00909	P00918	DRUG_TARGETS
DB00909	P22748	DRUG_TARGETS
DB00909	P07451	DRUG_TARGETS
DB00909	Q07699	DRUG_TARGETS
DB00909	Q8IWT1	DRUG_TARGETS
DB00909	Q9ULX7	DRUG_TARGETS
DB00909	P00915	DRUG_TARGETS
DB00909	Q9UI33	DRUG_TARGETS
DB00904	P08908	DRUG_TARGETS
DB00904	P35372	DRUG_TARGETS
DB00904	Q13639	DRUG_TARGETS
DB00904	P28222	DRUG_TARGETS
DB00904	P46098	DRUG_TARGETS
DB00903	P05023	DRUG_TARGETS
DB00903	Q13621	DRUG_TARGETS
DB09242	Q9Y2I1	DRUG_TARGETS
DB01019	P08172	DRUG_TARGETS
DB01018	P08913	DRUG_TARGETS
DB01018	P18089	DRUG_TARGETS
DB00632	P68344	DRUG_TARGETS
DB00632	P03200	DRUG_TARGETS
DB00630	Q13332	DRUG_TARGETS
DB00630	P14324	DRUG_TARGETS
DB00630	P29074	DRUG_TARGETS
DB00630	P38606	DRUG_TARGETS
DB00630	P23469	DRUG_TARGETS
DB00631	P09884	DRUG_TARGETS
DB00631	P23921	DRUG_TARGETS
DB00634	P53848	DRUG_TARGETS
DB00634	P0C002	DRUG_TARGETS
DB00634	P0AC13	DRUG_TARGETS
DB00450	P35348	DRUG_TARGETS
DB00450	P14416	DRUG_TARGETS
DB01188	P05023	DRUG_TARGETS
DB00608	P09210	DRUG_TARGETS
DB00608	P01375	DRUG_TARGETS
DB00608	Q9NR96	DRUG_TARGETS
DB00608	Q8MU52	DRUG_TARGETS
DB06268	P24530	DRUG_TARGETS
DB06268	P25101	DRUG_TARGETS
DB00455	P35367	DRUG_TARGETS
DB00839	P48048	DRUG_TARGETS
DB01238	P18825	DRUG_TARGETS
DB01238	P28221	DRUG_TARGETS
DB01238	P28222	DRUG_TARGETS
DB01238	P28223	DRUG_TARGETS
DB01238	P35462	DRUG_TARGETS
DB01238	P46098	DRUG_TARGETS
DB01238	P28566	DRUG_TARGETS
DB01238	P11229	DRUG_TARGETS
DB01238	P34969	DRUG_TARGETS
DB01238	P08912	DRUG_TARGETS
DB01238	P21728	DRUG_TARGETS
DB01238	P08913	DRUG_TARGETS
DB01238	P14416	DRUG_TARGETS
DB01238	P08172	DRUG_TARGETS
DB01238	P08173	DRUG_TARGETS
DB01238	P28335	DRUG_TARGETS
DB01238	P18089	DRUG_TARGETS
DB01238	P21918	DRUG_TARGETS
DB01238	P35368	DRUG_TARGETS
DB01238	P35367	DRUG_TARGETS
DB01238	P35348	DRUG_TARGETS
DB01238	P21917	DRUG_TARGETS
DB01238	P50406	DRUG_TARGETS
DB01238	P20309	DRUG_TARGETS
DB01238	P08908	DRUG_TARGETS
DB00831	P62158	DRUG_TARGETS
DB00831	P63316	DRUG_TARGETS
DB00831	P14416	DRUG_TARGETS
DB00831	P26447	DRUG_TARGETS
DB00831	Q9NYX4	DRUG_TARGETS
DB00831	P35348	DRUG_TARGETS
DB01236	P03886	DRUG_TARGETS
DB01236	Q09470	DRUG_TARGETS
DB01236	P18505	DRUG_TARGETS
DB01236	P47869	DRUG_TARGETS
DB01236	Q16445	DRUG_TARGETS
DB01236	P78334	DRUG_TARGETS
DB01236	P18507	DRUG_TARGETS
DB01236	P98194	DRUG_TARGETS
DB01236	P30049	DRUG_TARGETS
DB01236	P14867	DRUG_TARGETS
DB01236	P28472	DRUG_TARGETS
DB01236	O00591	DRUG_TARGETS
DB01236	Q8N1C3	DRUG_TARGETS
DB01236	Q9UN88	DRUG_TARGETS
DB01236	P23415	DRUG_TARGETS
DB01236	O14764	DRUG_TARGETS
DB01236	P48169	DRUG_TARGETS
DB01236	P34903	DRUG_TARGETS
DB01236	P47870	DRUG_TARGETS
DB01236	P31644	DRUG_TARGETS
DB01236	Q99928	DRUG_TARGETS
DB01236	P42261	DRUG_TARGETS
DB01233	Q13639	DRUG_TARGETS
DB01233	P11229	DRUG_TARGETS
DB01233	P14416	DRUG_TARGETS
DB01233	P46098	DRUG_TARGETS
DB01232	Q72874	DRUG_TARGETS
DB06663	P30874	DRUG_TARGETS
DB06663	P32745	DRUG_TARGETS
DB06663	P35346	DRUG_TARGETS
DB06663	P30872	DRUG_TARGETS
DB02831	P0AG82	DRUG_TARGETS
DB02831	Q7Z4W1	DRUG_TARGETS
DB00949	Q8TCU5	DRUG_TARGETS
DB00949	Q13224	DRUG_TARGETS
DB00949	Q12879	DRUG_TARGETS
DB01399	P35354	DRUG_TARGETS
DB01399	P23219	DRUG_TARGETS
DB01394	Q9H4B7	DRUG_TARGETS
DB01394	P07437	DRUG_TARGETS
DB01393	Q03181	DRUG_TARGETS
DB01393	P37231	DRUG_TARGETS
DB01393	Q07869	DRUG_TARGETS
DB01162	Q9NS40	DRUG_TARGETS
DB01162	Q12809	DRUG_TARGETS
DB01162	P25100	DRUG_TARGETS
DB01162	P35368	DRUG_TARGETS
DB01162	Q9H252	DRUG_TARGETS
DB01162	P35348	DRUG_TARGETS
DB01165	P11388	DRUG_TARGETS
DB01165	P43700	DRUG_TARGETS
DB01165	P43702	DRUG_TARGETS
DB01166	Q14432	DRUG_TARGETS
DB00461	P35354	DRUG_TARGETS
DB00461	P23219	DRUG_TARGETS
DB00789	P52209	DRUG_TARGETS
DB00465	P35354	DRUG_TARGETS
DB00465	P23219	DRUG_TARGETS
DB00464	P07225	DRUG_TARGETS
DB00464	P04070	DRUG_TARGETS
DB00782	P11229	DRUG_TARGETS
DB00780	P21397	DRUG_TARGETS
DB00780	P24298	DRUG_TARGETS
DB00780	Q9UGI5	DRUG_TARGETS
DB00780	P27338	DRUG_TARGETS
DB00780	P80404	DRUG_TARGETS
DB00780	Q8TD30	DRUG_TARGETS
DB00780	Q16853	DRUG_TARGETS
DB00787	P04293	DRUG_TARGETS
DB00787	P03176	DRUG_TARGETS
DB00787	P09252	DRUG_TARGETS
DB00784	P35354	DRUG_TARGETS
DB00784	P23219	DRUG_TARGETS
DB01015	P08192	DRUG_TARGETS
DB01015	P0AC13	DRUG_TARGETS
DB01016	Q09428	DRUG_TARGETS
DB01016	Q14654	DRUG_TARGETS
DB01016	P48048	DRUG_TARGETS
DB01016	O95342	DRUG_TARGETS
DB01016	Q15842	DRUG_TARGETS
DB01016	O60706	DRUG_TARGETS
DB01016	P50416	DRUG_TARGETS
DB01016	P13569	DRUG_TARGETS
DB01016	O95477	DRUG_TARGETS
DB01016	P48544	DRUG_TARGETS
DB00548	P31213	DRUG_TARGETS
DB00548	P66010	DRUG_TARGETS
DB00548	P00582	DRUG_TARGETS
DB00548	P14679	DRUG_TARGETS
DB00548	P51857	DRUG_TARGETS
DB00549	Q9Y271	DRUG_TARGETS
DB01544	Q16445	DRUG_TARGETS
DB01544	P30536	DRUG_TARGETS
DB01544	P48169	DRUG_TARGETS
DB01544	P31644	DRUG_TARGETS
DB01544	P47869	DRUG_TARGETS
DB01544	P34903	DRUG_TARGETS
DB00544	P04818	DRUG_TARGETS
DB00545	P22303	DRUG_TARGETS
DB00545	P06276	DRUG_TARGETS
DB00540	P18825	DRUG_TARGETS
DB00540	P28223	DRUG_TARGETS
DB00540	P08913	DRUG_TARGETS
DB00540	O00264	DRUG_TARGETS
DB00540	P11229	DRUG_TARGETS
DB00540	Q99720	DRUG_TARGETS
DB00540	P08912	DRUG_TARGETS
DB00540	P08588	DRUG_TARGETS
DB00540	P14416	DRUG_TARGETS
DB00540	P23975	DRUG_TARGETS
DB00540	P08172	DRUG_TARGETS
DB00540	P08173	DRUG_TARGETS
DB00540	P20309	DRUG_TARGETS
DB00540	P28335	DRUG_TARGETS
DB00540	P18089	DRUG_TARGETS
DB00540	P35368	DRUG_TARGETS
DB00540	P35367	DRUG_TARGETS
DB00540	P31645	DRUG_TARGETS
DB00540	P35348	DRUG_TARGETS
DB00540	P13945	DRUG_TARGETS
DB00540	P25100	DRUG_TARGETS
DB00540	P50406	DRUG_TARGETS
DB00540	P08909	DRUG_TARGETS
DB00540	P08908	DRUG_TARGETS
DB00540	P07550	DRUG_TARGETS
DB00541	P07437	DRUG_TARGETS
DB00541	P68366	DRUG_TARGETS
DB00543	P18825	DRUG_TARGETS
DB00543	P28222	DRUG_TARGETS
DB00543	P28223	DRUG_TARGETS
DB00543	P35462	DRUG_TARGETS
DB00543	P46098	DRUG_TARGETS
DB00543	P11229	DRUG_TARGETS
DB00543	Q9H3N8	DRUG_TARGETS
DB00543	P34969	DRUG_TARGETS
DB00543	Q01959	DRUG_TARGETS
DB00543	P08912	DRUG_TARGETS
DB00543	P08913	DRUG_TARGETS
DB00543	P14416	DRUG_TARGETS
DB00543	P47869	DRUG_TARGETS
DB00543	P34903	DRUG_TARGETS
DB00543	P23975	DRUG_TARGETS
DB00543	P78334	DRUG_TARGETS
DB00543	P08172	DRUG_TARGETS
DB00543	P08173	DRUG_TARGETS
DB00543	P18507	DRUG_TARGETS
DB00543	P18505	DRUG_TARGETS
DB00543	P28335	DRUG_TARGETS
DB00543	P18089	DRUG_TARGETS
DB00543	Q8N1C3	DRUG_TARGETS
DB00543	P14867	DRUG_TARGETS
DB00543	P41595	DRUG_TARGETS
DB00543	P35368	DRUG_TARGETS
DB00543	P35367	DRUG_TARGETS
DB00543	O00591	DRUG_TARGETS
DB00543	P35348	DRUG_TARGETS
DB00543	P21917	DRUG_TARGETS
DB00543	Q9UN88	DRUG_TARGETS
DB00543	P28472	DRUG_TARGETS
DB00543	O14764	DRUG_TARGETS
DB00543	P48169	DRUG_TARGETS
DB00543	Q16445	DRUG_TARGETS
DB00543	P25100	DRUG_TARGETS
DB00543	P50406	DRUG_TARGETS
DB00543	P47870	DRUG_TARGETS
DB00543	P20309	DRUG_TARGETS
DB00543	P08908	DRUG_TARGETS
DB00543	P31644	DRUG_TARGETS
DB00543	P31645	DRUG_TARGETS
DB00543	P21728	DRUG_TARGETS
DB00543	Q99928	DRUG_TARGETS
DB00609	P0A5Y6	DRUG_TARGETS
DB00609	Q08129	DRUG_TARGETS
DB00730	P00363	DRUG_TARGETS
DB00945	Q9Y478	DRUG_TARGETS
DB00945	Q04828	DRUG_TARGETS
DB00945	Q00653	DRUG_TARGETS
DB00945	P11021	DRUG_TARGETS
DB00945	O43741	DRUG_TARGETS
DB00945	P19838	DRUG_TARGETS
DB00945	Q9UGI9	DRUG_TARGETS
DB00945	O14920	DRUG_TARGETS
[truncated: 68,383 more rows]
